# Supplementary material for: Outcomes of neonates born through meconium-stained amniotic fluid pre and post 2015 NRP guideline implementation
Source: PLoS One. 2023 Aug 10;18(8):e0289945. doi: 10.1371/journal.pone.0289945 (PMC10414582; doi:10.1371/journal.pone.0289945)
Supplement: S1 Data — (XLSX) [file pone.0289945.s001.xlsx]

## Sheet: Sheet1
PRE/POST	AGE	RACE	RACE IN TWO CATEGORIES	ETHNICITY	GRAVIDA	PARA	Singleton /Multiple	Hypertensive disorders of pregnancy	maternal diabetes	Maternal Diabetes (on Meds or Insulin)	Mode of delivery	Fetal Distress	Prolonged Rupture of Membranes	Chorioamnionitis	SEPSIS	GESTATIONAL AGE (WKS)	PRETERM VS TERM	Gender	BIRTH WEIGHT (KG)	APGAR SCORE 1 minute	APGAR SCORE 5 minute	MECONIUM CONSISTENCY	ROUTINE RESUSCITATION (Bulb suctioned mouth nose,Tactile stimulation,Dried infant, wet linen removed,Placed on heated radiant warmer)	Positive Pressure Ventilation (PPV)	Endotracheal suction	Meconium recovered	Cardiopulmonary resuscitation	REASON FOR ADMISSION	Respiratory Reason for Admission	Respiratory Distress Syndrome	Transient Tachypnea of Newborn	Meconium Aspiration Syndrome	Respiratory Support	oxygen therapy	mechanical ventilation	Surfactant	Pneumothorax	Antibiotics duration (DAYS)	Breastfeeding	Exposure to xrays	Length of stay (DAYS)	X-Ray finding	SNAPPE II SCORE
POST	30	WHITE	WHITE	NON-HISPANIC	1	1	SINGLETON	NO	YES	INSULIN	C section	YES	NO	YES	NEG CULTURES	36.6	LATE PRETERM	M	2.65	0	3	THICK	Yes	YES	YES	Yes	YES	RESP	YES	NO	NO	YES	SIMV	NO	YES	No	No	7	No	YES	9	MAS	25
POST	32	BLACK	NON-WHITE	NON-HISPANIC	1	1	SINGLETON	NO	YES	INSULIN	VAGINAL	NO	NO	YES	NEG CULTURES	39.1	TERM	M	4.58	1	4	THIN	Yes	YES	YES	Yes	No	OTHER	NO	NO	NO	NO	SIMV	NO	YES	No	No	2	YES	YES	14	NORMAL	18
POST	34	WHITE	WHITE	HISPANIC	1	1	SINGLETON	NO	NO		VAGINAL	NO	NO	NO	NEG CULTURES	38.4	TERM	M	3.98	7	9	THICK	Yes	NO	YES	Yes	No	RESP	YES	YES	NO	NO	SIMV	NO	YES	No	No	10	No	YES	28	CARDIOMEGALY	16
POST	22	WHITE	WHITE	NON-HISPANIC	1	1	SINGLETON	NO	NO		VAGINAL	NO	NO	NO		39	TERM	F	3.43	4	8	THIN	Yes	YES	YES	No	No	RESP	YES	YES	NO	NO	NC	YES	NO	No	YES	0	YES	YES	3	PNEUMOTHORAX	18
POST	32	WHITE	WHITE	HISPANIC	1	1	SINGLETON	NO	NO		VAGINAL	NO	NO	NO		41.4	TERM	M	3.76	1	4	THICK	Yes	YES	YES	No	No	RESP	YES	YES	NO	NO	CPAP	YES	NO	No	YES	2	YES	YES	3	PNEUMOTHORAX	18
POST	30	WHITE	WHITE	NON-HISPANIC	1	1	SINGLETON	NO	NO		VAGINAL	NO	NO	NO		40.4	TERM	F	3.81	2	7	THIN	Yes	YES	YES	No	No	RESP	YES	YES	NO	NO	SIMV	NO	YES	No	No	0	YES	No	4	No x ray	18
POST	34	WHITE	WHITE	HISPANIC	1	1	SINGLETON	NO	NO		C section	YES	NO	YES	NEG CULTURES	41.2	TERM	M	2.59	2	8	THICK	Yes	YES	YES	No	No	CHORIOAMNIONITIS	NO	NO	NO	NO	NC	YES	NO	No	No	2	YES	YES	4	NORMAL	37
POST	28	WHITE	WHITE	HISPANIC	1	1	SINGLETON	NO	NO		VAGINAL	NO	YES	YES	NEG CULTURES	40.1	TERM	F	3.23	2	7	THICK	Yes	YES	YES	No	No	RESP	YES	NO	NO	YES	CPAP	YES	NO	No	No	5	No	YES	4	MAS	18
POST	31	WHITE	WHITE	NON-HISPANIC	2	2	SINGLETON	NO	NO		VAGINAL	NO	YES	YES	NEG CULTURES	41.6	TERM	M	3.95	2	4	THIN	Yes	YES	YES	NO	No	RESP	YES	YES	YES	NO	CPAP	YES	NO	No	YES	2	No	YES	5	PNEUMOTHORAX	18
POST	32	WHITE	WHITE	NON-HISPANIC	1	1	SINGLETON	NO	NO		VAGINAL	NO	NO	NO		41.1	TERM	F	4.01	5	7	THICK	Yes	YES	YES	No	No	RESP	YES	YES	NO	NO	CPAP	YES	NO	No	YES	2	YES	YES	5	PNEUMOTHORAX	34
POST	24	OTHER	NON-WHITE	HISPANIC	5	4	SINGLETON	NO	YES	MEDS	VAGINAL	NO	NO	YES	POS CULTURES	38.2	TERM	M	3.28	2	7	THICK	Yes	YES	YES	No	No	CHORIOAMNIONITIS	NO	YES	NO	NO	CPAP	YES	NO	No	YES	5	YES	YES	6	PNEUMOTHORAX	23
POST	31	WHITE	WHITE	NON-HISPANIC	3	1	SINGLETON	NO	NO		VAGINAL	NO	YES	YES	NEG CULTURES	40.2	TERM	M	3.605	3	7	THICK	Yes	YES	YES	No	No	RESP	YES	NO	NO	NO	CPAP	YES	NO	No	No	5	No	YES	7	NORMAL	0
POST	31	OTHER	NON-WHITE	HISPANIC	1	1	SINGLETON	NO	NO		VAGINAL	NO	NO	YES	NEG CULTURES	40.2	TERM	F	3.33	2	4	THIN	Yes	YES	YES	No	No	RESP	YES	NO	NO	NO	CPAP	YES	NO	No	No	7	YES	YES	8	NORMAL	18
POST	29	WHITE	WHITE	HISPANIC	2	1	SINGLETON	NO	YES	INSULIN	C section	YES	NO	YES	NEG CULTURES	37	TERM	M	2.68	2	1	THICK	Yes	YES	YES	No	YES	OTHER	NO	YES	NO	NO	SIMV	NO	YES	No	No	2	No	YES	15	RDS/TTN	34
POST	32	WHITE	WHITE	NON-HISPANIC	2	2	SINGLETON	NO	NO		C section	YES	NO	NO	NEG CULTURES	38	TERM	M	3.32	7	8	THICK	Yes	YES	YES	No	No	RESP	YES	YES	NO	NO	SIMV	NO	YES	No	YES	7	YES	YES	28	PNEUMOTHORAX	0
POST	31	WHITE	WHITE	NON-HISPANIC	1	1	SINGLETON	NO	NO		VAGINAL	NO	YES	YES	NEG CULTURES	37.1	TERM	M	2.53	6	9	THICK	Yes	YES	NO	No	No	CHORIOAMNIONITIS	NO	NO	NO	NO	CPAP	YES	NO	No	No	1.5	YES	YES	2	NORMAL	18
POST	39	ASIAN	NON-WHITE	NON-HISPANIC	2	1	SINGLETON	NO	NO		VAGINAL	NO	NO	YES	NEG CULTURES	39.3	TERM	M	4.02	3	6	THIN	Yes	YES	NO	No	No	RESP	YES	NO	NO	NO	CPAP	YES	NO	No	No	2	YES	YES	2	NORMAL	18
POST	33	WHITE	WHITE	HISPANIC	1	1	SINGLETON	NO	NO		VAGINAL	NO	YES	YES	NEG CULTURES	40.1	TERM	F	3.43	7	9	THIN	Yes	YES	NO	No	No	CHORIOAMNIONITIS	NO	NO	NO	NO	RA	NO	NO	No	No	1.5	YES	No	2	No x ray	0
POST	23	OTHER	NON-WHITE	NON-HISPANIC	2	1	SINGLETON	NO	NO		C section	YES	NO	YES	NEG CULTURES	40.3	TERM	M	3.41	7	9	THICK	Yes	NO	NO	No	No	CHORIOAMNIONITIS	NO	NO	NO	NO	RA	NO	NO	No	No	2	No	No	2	No x ray	0
POST	34	WHITE	WHITE	NON-HISPANIC	1	1	SINGLETON	NO	NO		VAGINAL	NO	NO	YES	NEG CULTURES	40.5	TERM	F	3.37	6	9	THICK	Yes	YES	NO	No	No	CHORIOAMNIONITIS	NO	NO	NO	NO	RA	NO	NO	No	No	2	YES	No	2	No x ray	18
POST	29	WHITE	WHITE	HISPANIC	7	4	SINGLETON	NO	NO		VAGINAL	NO	YES	NO		41	TERM	F	3.55	7	9	THICK	Yes	NO	NO	No	No	RESP	YES	NO	YES	NO	NC	YES	NO	No	No	2	No	YES	2	NORMAL	0
POST	36	WHITE	WHITE	NON-HISPANIC	2	1	SINGLETON	NO	NO		C section	YES	NO	NO		40	TERM	F	3.9	1	7	THIN	Yes	YES	NO	NO	No	RESP	YES	NO	NO	NO	CPAP	YES	NO	No	No	0	YES	YES	3	NORMAL	18
POST	33	WHITE	WHITE	NON-HISPANIC	2	2	SINGLETON	NO	NO		VAGINAL	NO	YES	YES	NEG CULTURES	40.2	TERM	F	2.97	3	7	THICK	Yes	YES	NO	NO	No	RESP	YES	NO	NO	NO	CPAP	YES	NO	No	No	2	No	YES	3	NORMAL	30
POST	28	WHITE	WHITE	HISPANIC	5	2	SINGLETON	NO	NO		VAGINAL	NO	YES	YES	NEG CULTURES	41.6	TERM	F	3.95	7	9	THICK	Yes	NO	NO	No	No	CHORIOAMNIONITIS	NO	NO	NO	YES	RA	NO	NO	No	No	2	No	YES	3	MAS	0
POST	29	BLACK	NON-WHITE	NON-HISPANIC	4	3	SINGLETON	NO	NO		C section	NO	NO	YES	NEG CULTURES	40	TERM	F	4.31	7	9	THIN	Yes	NO	NO	No	No	CHORIOAMNIONITIS	NO	NO	NO	NO	RA	NO	NO	No	No	1.5	No	No	3	No x ray	0
POST	47	WHITE	WHITE	NON-HISPANIC	1	1	SINGLETON	NO	NO		VAGINAL	NO	YES	YES	NEG CULTURES	40.4	TERM	F	3.55	7	9	THICK	Yes	NO	NO	No	No	CHORIOAMNIONITIS	NO	NO	NO	NO	RA	NO	NO	No	No	1.5	YES	No	3	No x ray	0
POST	31	WHITE	WHITE	NON-HISPANIC	1	1	SINGLETON	NO	NO		VAGINAL	NO	NO	NO		40.6	TERM	M	3.54	6	9	THICK	Yes	YES	NO	No	No	RESP	YES	NO	YES	NO	RA	NO	NO	No	No	0	YES	No	3	No x ray	18
POST	36	BLACK	NON-WHITE	NON-HISPANIC	1	1	SINGLETON	NO	NO		VAGINAL	NO	NO	YES	NEG CULTURES	39.6	TERM	M	2.63	2	9	THIN	Yes	YES	NO	No	No	RESP	YES	NO	NO	NO	RA	NO	NO	No	No	2	No	No	3	No x ray	18
POST	28	BLACK	NON-WHITE	NON-HISPANIC	1	1	SINGLETON	NO	YES		C section	YES	NO	YES	NEG CULTURES	39.6	TERM	M	3.71	6	9	THICK	Yes	NO	NO	No	No	CHORIOAMNIONITIS	NO	NO	NO	NO	RA	NO	NO	No	No	2	YES	No	3	No x ray	18
POST	28	WHITE	WHITE	HISPANIC	2	1	SINGLETON	NO	NO		VAGINAL	NO	NO	NO		37.2	TERM	M	2.52	6	8	THICK	Yes	NO	NO	No	No	RESP	YES	NO	YES	NO	RA	NO	NO	No	No	0	YES	No	3	No x ray	30
POST	30	WHITE	WHITE	NON-HISPANIC	1	1	SINGLETON	NO	NO		C section	YES	YES	NO		39.1	TERM	M	3.34	7	8	THIN	Yes	NO	NO	No	No	RESP	YES	NO	NO	NO	RA	NO	NO	No	No	2	YES	YES	3	NORMAL	0
POST	36	WHITE	WHITE	NON-HISPANIC	2	1	SINGLETON	NO	NO		C section	YES	NO	NO		41	TERM	F	2.95	4	8	THICK	Yes	NO	NO	No	No	RESP	YES	NO	NO	NO	RA	NO	NO	No	No	0	YES	YES	3	NORMAL	18
POST	34	WHITE	WHITE	NON-HISPANIC	1	1	SINGLETON	NO	NO		VAGINAL	NO	NO	NO		39	TERM	M	3.19	2	7	THICK	Yes	YES	NO	No	No	RESP	YES	NO	YES	NO	RA	NO	NO	No	No	0	No	YES	3	NORMAL	18
POST	36	ASIAN	NON-WHITE	NON-HISPANIC	1	1	SINGLETON	NO	NO		C section	YES	NO	YES	NEG CULTURES	39.6	TERM	F	3.64	4	6	THIN	Yes	NO	NO	No	No	RESP	YES	NO	YES	NO	NC	YES	NO	No	No	1.5	No	YES	3	NORMAL	18
POST	27	WHITE	WHITE	HISPANIC	1	1	SINGLETON	NO	NO		C section	YES	NO	NO		40.5	TERM	M	3.3	1	6	THIN	Yes	YES	NO	No	No	RESP	YES	NO	NO	NO	SIMV	NO	YES	No	No	0	No	YES	3	NORMAL	18
POST	36	WHITE	WHITE	NON-HISPANIC	1	1	SINGLETON	NO	NO		VAGINAL	NO	NO	NO		40.6	TERM	M	3.34	7	8	THIN	Yes	NO	NO	No	No	RESP	YES	NO	YES	NO	CPAP	YES	NO	No	YES	0	YES	YES	3	PNEUMOTHORAX	0
POST	27	WHITE	WHITE	HISPANIC	3	3	SINGLETON	NO	NO		VAGINAL	NO	NO	NO		38	TERM	F	4	7	8	THIN	Yes	YES	NO	No	No	RESP	YES	NO	YES	NO	NC	YES	NO	No	No	0	No	YES	3	RDS/TTN	0
POST	30	OTHER	NON-WHITE	NON-HISPANIC	1	1	SINGLETON	NO	NO		C section	YES	NO	YES	NEG CULTURES	40.2	TERM	F	4.05	6	8	THICK	Yes	NO	NO	No	No	CHORIOAMNIONITIS	NO	NO	YES	NO	CPAP	YES	NO	No	No	1.5	No	YES	3	RDS/TTN	23
POST	29	BLACK	NON-WHITE	NON-HISPANIC	2	2	SINGLETON	NO	YES	MEDS	C section	YES	NO	YES	NEG CULTURES	38	TERM	F	3.84	6	9	THIN	Yes	NO	NO	No	No	CHORIOAMNIONITIS	NO	NO	NO	NO	RA	NO	NO	No	No	2	YES	No	4	No x ray	0
POST	21	WHITE	WHITE	NON-HISPANIC	2	1	SINGLETON	NO	NO		C section	YES	NO	NO		39.3	TERM	M	2.74	3	5	THIN	Yes	YES	NO	No	No	RESP	YES	NO	YES	NO	CPAP	YES	NO	No	No	0	YES	No	4	No x ray	3
POST	28	OTHER	NON-WHITE	NON-HISPANIC	1	1	SINGLETON	NO	NO		C section	YES	NO	YES	NEG CULTURES	40.2	TERM	M	2.99	5	9	THICK	Yes	YES	NO	No	No	CHORIOAMNIONITIS	NO	NO	NO	NO	RA	NO	NO	No	No	3	YES	No	4	No x ray	18
POST	27	WHITE	WHITE	NON-HISPANIC	2	1	SINGLETON	NO	NO		VAGINAL	NO	NO	YES	NEG CULTURES	40.6	TERM	M	3.96	6	7	THIN	Yes	NO	NO	No	No	CHORIOAMNIONITIS	NO	NO	NO	NO	RA	NO	NO	No	No	2	YES	No	4	No x ray	18
POST	38	WHITE	WHITE	NON-HISPANIC	1	1	SINGLETON	NO	NO		VAGINAL	NO	YES	YES	NEG CULTURES	40.3	TERM	F	3.98	5	9	THICK	Yes	YES	NO	No	No	CHORIOAMNIONITIS	NO	NO	NO	NO	RA	NO	NO	No	No	2	YES	No	4	No x ray	18
POST	28	WHITE	WHITE	HISPANIC	2	1	SINGLETON	NO	NO		C section	YES	NO	NO		40.3	TERM	M	3.62	2	8	THICK	Yes	YES	NO	No	No	RESP	YES	NO	YES	NO	CPAP	YES	NO	No	No	0	YES	No	4	No x ray	18
POST	30	WHITE	WHITE	HISPANIC	1	1	SINGLETON	NO	NO		C section	YES	NO	NO		41	TERM	F	3.7	2	8	THIN	Yes	YES	NO	No	No	RESP	YES	NO	YES	NO	NC	YES	NO	No	No	0	YES	YES	4	NORMAL	18
POST	41	OTHER	NON-WHITE	NON-HISPANIC	7	9	SINGLETON	NO	NO		C section	YES	NO	YES	NEG CULTURES	40.3	TERM	M	3.37	3	7	THIN	Yes	YES	NO	No	No	CHORIOAMNIONITIS	NO	NO	NO	NO	RA	NO	NO	No	No	1	YES	No	4	NORMAL	18
POST	29	WHITE	WHITE	NON-HISPANIC	3	1	SINGLETON	NO	NO		VAGINAL	NO	YES	NO	NEG CULTURES	41	TERM	M	4.1	4	8	THIN	Yes	YES	NO	No	No	CHORIOAMNIONITIS	NO	NO	NO	NO	NC	YES	NO	No	No	2	No	YES	4	NORMAL	18
POST	34	WHITE	WHITE	NON-HISPANIC	1	1	SINGLETON	NO	NO		C section	YES	NO	YES	NEG CULTURES	40.5	TERM	F	3.55	2	8	THIN	Yes	YES	NO	No	No	RESP	YES	NO	NO	NO	RA	NO	NO	No	No	2	YES	YES	4	NORMAL	18
POST	30	WHITE	WHITE	HISPANIC	1	1	SINGLETON	NO	NO		C section	YES	YES	NO		41	TERM	F	3.98	1	3	THIN	Yes	YES	NO	No	YES	RESP	YES	NO	NO	NO	SIMV	NO	YES	No	No	2	YES	YES	4	NORMAL	23
POST	29	WHITE	WHITE	NON-HISPANIC	1	1	SINGLETON	YES	NO		VAGINAL	NO	NO	YES	NEG CULTURES	41.2	TERM	F	3.97	4	7	THIN	Yes	YES	NO	No	No	RESP	YES	NO	NO	NO	CPAP	YES	NO	No	No	2	YES	YES	4	NORMAL	25
POST	26	WHITE	WHITE	NON-HISPANIC	3	1	SINGLETON	NO	NO		VAGINAL	NO	NO	NO		40.4	TERM	M	3.25	7	9	THICK	Yes	YES	NO	No	No	RESP	YES	NO	YES	NO	RA	NO	NO	No	No	0	YES	YES	4	RDS/TTN	0
POST	31	WHITE	WHITE	NON-HISPANIC	1	1	SINGLETON	NO	NO		C section	YES	NO	NO		40.4	TERM	M	3.54	3	8	THICK	Yes	YES	NO	No	No	RESP	YES	NO	YES	NO	NC	YES	NO	No	No	0	No	YES	4	RDS/TTN	18
POST	37	WHITE	WHITE	NON-HISPANIC	2	1	SINGLETON	NO	YES		VAGINAL	NO	NO	YES	NEG CULTURES	40.5	TERM	F	2.99	6	8	THICK	Yes	NO	NO	NO	No	RESP	YES	YES	NO	NO	CPAP	YES	NO	No	YES	2	YES	YES	5	PNEUMOTHORAX	42
POST	28	OTHER	NON-WHITE	NON-HISPANIC	6	3	SINGLETON	NO	NO		C section	YES	NO	YES	NEG CULTURES	40.3	TERM	F	3.81	1	7	THICK	Yes	YES	NO	No	No	RESP	YES	NO	NO	NO	CPAP	YES	NO	No	No	2	No	YES	5	NORMAL	34
POST	36	WHITE	WHITE	NON-HISPANIC	4	1	SINGLETON	NO	NO		VAGINAL	NO	YES	YES	NEG CULTURES	39.6	TERM	M	3.31	2	8	THIN	Yes	YES	NO	No	No	RESP	YES	NO	NO	YES	CPAP	YES	NO	No	No	1.5	YES	YES	5	MAS	18
POST	22	WHITE	WHITE	HISPANIC	2	1	SINGLETON	NO	NO		C section	YES	NO	NO		39.3	TERM	M	3.84	4	9	THICK	Yes	YES	NO	No	No	RESP	YES	NO	NO	YES	CPAP	YES	NO	No	No	2	YES	YES	5	MAS	23
POST	38	WHITE	WHITE	NON-HISPANIC	3	3	SINGLETON	NO	NO		C section	YES	NO	YES	NEG CULTURES	41.2	TERM	M	3.5	7	8	THIN	Yes	NO	NO	No	No	CHORIOAMNIONITIS	NO	NO	NO	NO	RA	NO	NO	No	No	2	YES	No	5	No x ray	0
POST	29	WHITE	WHITE	NON-HISPANIC	4	3	SINGLETON	NO	YES	MEDS	VAGINAL	NO	NO	YES	NEG CULTURES	38.6	TERM	F	3.1	7	9	THICK	Yes	NO	NO	No	No	CHORIOAMNIONITIS	NO	NO	NO	NO	RA	NO	NO	No	No	5	YES	No	5	No x ray	0
POST	31	WHITE	WHITE	NON-HISPANIC	1	1	SINGLETON	NO	NO		VAGINAL	NO	NO	NO		40	TERM	M	3.95	4	7	THICK	Yes	NO	NO	No	No	RESP	YES	NO	NO	NO	RA	NO	NO	No	No	0	YES	YES	5	NORMAL	0
POST	27	WHITE	WHITE	NON-HISPANIC	1	1	SINGLETON	NO	YES		C section	YES	NO	YES	NEG CULTURES	41	TERM	F	4.12	2	6	THICK	Yes	YES	NO	No	No	RESP	YES	NO	YES	NO	RA	NO	NO	No	No	5	YES	YES	5	NORMAL	18
POST	26	WHITE	WHITE	NON-HISPANIC	1	1	SINGLETON	NO	NO		VAGINAL	NO	NO	YES	NEG CULTURES	41.1	TERM	M	3.31	5	8	THICK	Yes	NO	NO	No	No	CHORIOAMNIONITIS	NO	NO	NO	NO	RA	NO	NO	No	No	2	YES	YES	5	NORMAL	18
POST	30	WHITE	WHITE	NON-HISPANIC	1	1	SINGLETON	NO	NO		C section	YES	NO	NO	NEG CULTURES	39	TERM	M	2.89	2	9	THICK	Yes	YES	NO	No	No	RESP	YES	NO	YES	NO	CPAP	YES	NO	No	No	2	No	YES	5	NORMAL	34
POST	37	WHITE	WHITE	NON-HISPANIC	1	1	SINGLETON	NO	NO		VAGINAL	NO	NO	NO		40.3	TERM	M	3.29	7	8	THIN	Yes	NO	NO	No	No	RESP	YES	NO	YES	NO	NC	YES	NO	No	YES	0	YES	YES	5	PNEUMOTHORAX	0
POST	21	WHITE	WHITE	NON-HISPANIC	1	1	SINGLETON	NO	NO		C section	YES	NO	NO		39	TERM	M	2.37	6	7	THIN	Yes	NO	NO	No	No	OTHER	NO	NO	YES	NO	RA	NO	NO	No	YES	0	YES	YES	5	PNEUMOTHORAX	25
POST	28	WHITE	WHITE	HISPANIC	1	1	SINGLETON	NO	NO		VAGINAL	NO	YES	YES	NEG CULTURES	40.6	TERM	M	3.27	3	6	THIN	Yes	YES	NO	No	No	CHORIOAMNIONITIS	NO	NO	YES	NO	CPAP	YES	NO	No	No	2	No	YES	5	RDS/TTN	18
POST	32	WHITE	WHITE	NON-HISPANIC	3	2	SINGLETON	NO	NO		C section	YES	NO	NO		36.3	LATE PRETERM	M	3.92	2	7	THICK	Yes	YES	NO	No	No	RESP	YES	NO	YES	NO	CPAP	YES	NO	No	No	0	YES	YES	5	RDS/TTN	18
POST	39	OTHER	NON-WHITE	HISPANIC	6	5	SINGLETON	NO	YES	MEDS	C section	NO	NO	YES	NEG CULTURES	38.1	TERM	M	2.83	1	4	THIN	Yes	YES	NO	No	No	RESP	YES	NO	NO	NO	SIMV	NO	YES	No	No	2	YES	YES	6	NORMAL	42
POST	24	BLACK	NON-WHITE	NON-HISPANIC	1	1	SINGLETON	NO	NO		C section	YES	NO	YES	NEG CULTURES	40	TERM	M	4.06	7	9	THIN	Yes	NO	NO	No	No	RESP	YES	NO	NO	YES	CPAP	YES	NO	No	No	5	YES	YES	6	MAS	0
POST	32	WHITE	WHITE	NON-HISPANIC	2	1	SINGLETON	NO	NO		VAGINAL	NO	NO	YES	NEG CULTURES	40.5	TERM	M	3.63	6	8	THICK	Yes	YES	NO	No	No	CHORIOAMNIONITIS	NO	NO	NO	YES	CPAP	YES	NO	No	No	2	YES	YES	6	MAS	18
POST	26	BLACK	NON-WHITE	HISPANIC	1	1	SINGLETON	NO	NO		C section	YES	NO	YES	NEG CULTURES	40	TERM	M	3.82	6	9	THIN	Yes	YES	NO	No	No	CHORIOAMNIONITIS	NO	NO	YES	NO	RA	NO	NO	No	No	2	YES	No	6	No x ray	18
POST	38	WHITE	WHITE	HISPANIC	4	4	SINGLETON	NO	NO		VAGINAL	NO	NO	YES	NEG CULTURES	40.5	TERM	M	3.14	1	9	THIN	Yes	YES	NO	No	No	CHORIOAMNIONITIS	NO	NO	NO	NO	RA	NO	NO	No	No	5	No	No	6	No x ray	18
POST	16	BLACK	NON-WHITE	NON-HISPANIC	1	1	SINGLETON	NO	NO		C section	YES	NO	YES	NEG CULTURES	40	TERM	M	3.65	4	7	THIN	Yes	YES	NO	No	No	RESP	YES	NO	NO	NO	CPAP	YES	NO	No	No	5	YES	No	6	No x ray	18
POST	26	WHITE	WHITE	NON-HISPANIC	1	1	SINGLETON	NO	NO		VAGINAL	NO	NO	NO		37.6	TERM	M	3.19	3	8	THIN	Yes	YES	NO	No	No	OTHER	NO	NO	YES	NO	RA	NO	NO	No	No	0	No	No	6	No x ray	25
POST	30	WHITE	WHITE	NON-HISPANIC	2	1	SINGLETON	NO	NO		C section	YES	YES	YES	NEG CULTURES	40.3	TERM	M	3.16	2	5	THIN	Yes	YES	NO	No	No	RESP	YES	NO	YES	NO	CPAP	YES	NO	No	No	3	YES	YES	6	NORMAL	18
POST	25	ASIAN	NON-WHITE	HISPANIC	2	1	SINGLETON	NO	NO		VAGINAL	NO	NO	YES	NEG CULTURES	39.2	TERM	M	3.37	4	7	THIN	Yes	NO	NO	No	No	RESP	YES	NO	YES	NO	CPAP	YES	NO	No	No	2	No	YES	6	NORMAL	25
POST	33	WHITE	WHITE	NON-HISPANIC	2	1	SINGLETON	NO	NO		VAGINAL	NO	NO	NO		39.3	TERM	M	3.15	3	8	THIN	Yes	YES	NO	No	No	RESP	YES	NO	YES	NO	SIMV	NO	YES	No	No	1.5	YES	YES	6	NORMAL	25
POST	35	WHITE	WHITE	NON-HISPANIC	3	1	SINGLETON	NO	NO		C section	YES	NO	NO		40.5	TERM	F	3.5	1	7	THICK	Yes	YES	NO	NO	No	RESP	YES	NO	NO	NO	SIMV	NO	YES	No	No	3	YES	YES	7	NORMAL	7
POST	20	OTHER	NON-WHITE	NON-HISPANIC	2	1	SINGLETON	NO	NO		VAGINAL	NO	NO	YES	NEG CULTURES	40.3	TERM	M	3.01	5	5	THICK	Yes	YES	NO	NO	No	RESP	YES	NO	NO	YES	SIMV	NO	YES	No	No	7	YES	YES	7	MAS	18
POST	32	WHITE	WHITE	HISPANIC	4	2	SINGLETON	NO	NO		C section	NO	YES	YES	NEG CULTURES	39.4	TERM	F	2.99	0	3	THICK	Yes	YES	NO	NO	YES	RESP	YES	NO	NO	YES	CPAP	YES	NO	No	No	5	No	YES	7	MAS	18
POST	23	WHITE	WHITE	HISPANIC	4	1	SINGLETON	NO	YES	MEDS	VAGINAL	NO	NO	YES	NEG CULTURES	38.5	TERM	F	3.39	5	7	THIN	Yes	YES	NO	No	No	RESP	YES	NO	NO	YES	CPAP	YES	NO	No	No	7	No	YES	7	MAS	25
POST	32	WHITE	WHITE	HISPANIC	2	2	SINGLETON	NO	YES	INSULIN	C section	YES	NO	YES	NEG CULTURES	36	LATE PRETERM	F	2.83	6	9	THIN	Yes	YES	NO	No	No	RESP	YES	NO	NO	YES	NC	YES	NO	No	No	2	YES	YES	7	MAS	25
POST	32	WHITE	WHITE	HISPANIC	1	1	SINGLETON	NO	NO		VAGINAL	NO	YES	NO	NEG CULTURES	39.2	TERM	M	3.09	5	9	THICK	Yes	YES	NO	No	No	CHORIOAMNIONITIS	NO	NO	YES	NO	RA	NO	NO	No	No	2	No	No	7	No x ray	18
POST	27	ASIAN	NON-WHITE	NON-HISPANIC	3	3	SINGLETON	NO	YES	INSULIN	VAGINAL	NO	NO	YES	NEG CULTURES	38.6	TERM	F	3.81	7	9	THICK	Yes	NO	NO	No	No	CHORIOAMNIONITIS	NO	NO	NO	NO	RA	NO	NO	No	No	2	YES	YES	7	NORMAL	0
POST	32	WHITE	WHITE	NON-HISPANIC	1	1	SINGLETON	NO	NO		VAGINAL	NO	NO	NO		38	TERM	M	3.12	2	8	THICK	Yes	YES	NO	No	No	RESP	YES	NO	NO	NO	RA	NO	NO	No	No	0	YES	YES	7	NORMAL	18
POST	29	ASIAN	NON-WHITE	NON-HISPANIC	2	2	SINGLETON	NO	NO		C section	NO	NO	YES	NEG CULTURES	39.4	TERM	M	3.51	3	8	THIN	Yes	NO	NO	No	No	RESP	YES	NO	YES	NO	RA	NO	NO	No	No	1.5	YES	YES	7	NORMAL	39
POST	34	WHITE	WHITE	NON-HISPANIC	1	1	SINGLETON	NO	YES		VAGINAL	NO	NO	YES	NEG CULTURES	37	TERM	F	3.36	7	9	THIN	Yes	NO	NO	No	No	RESP	YES	NO	YES	NO	CPAP	YES	NO	No	No	2	YES	YES	7	RDS/TTN	0
POST	36	WHITE	WHITE	HISPANIC	1	1	SINGLETON	NO	NO		C section	YES	NO	NO		36.4	LATE PRETERM	M	3.17	6	7	THIN	Yes	YES	NO	No	No	RESP	YES	NO	YES	NO	CPAP	YES	NO	No	No	0	YES	YES	7	RDS/TTN	18
POST	35	OTHER	NON-WHITE	HISPANIC	1	1	SINGLETON	NO	NO		VAGINAL	NO	NO	YES	NEG CULTURES	40.2	TERM	F	3.74	1	8	THICK	Yes	NO	NO	NO	No	RESP	YES	NO	NO	NO	CPAP	YES	NO	No	No	7	No	YES	8	NORMAL	18
POST	20	WHITE	WHITE	HISPANIC	2	1	SINGLETON	NO	YES		C section	YES	NO	YES	NEG CULTURES	39.6	TERM	M	3.35	2	7	THIN	Yes	YES	NO	NO	No	RESP	YES	NO	YES	NO	SIMV	NO	YES	No	No	1.5	YES	YES	8	RDS/TTN	34
POST	34	WHITE	WHITE	NON-HISPANIC	5	1	SINGLETON	NO	NO		C section	YES	NO	YES	NEG CULTURES	41.4	TERM	M	4.21	7	8	THIN	Yes	NO	NO	No	No	CHORIOAMNIONITIS	NO	NO	NO	NO	NC	YES	NO	No	No	2	YES	YES	10	NORMAL	0
POST	25	WHITE	WHITE	NON-HISPANIC	1	1	SINGLETON	NO	NO		C section	YES	NO	NO		40.3	TERM	M	2.99	6	7	THICK	Yes	NO	NO	No	No	RESP	YES	YES	NO	NO	SIMV	NO	YES	No	No	7	No	YES	11	CARDIOMEGALY	23
POST	21	WHITE	WHITE	NON-HISPANIC	1	1	SINGLETON	NO	NO		VAGINAL	NO	NO	NO		38.6	TERM	M	3.82	3	7	THICK	Yes	YES	NO	No	No	RESP	YES	NO	NO	YES	SIMV	NO	YES	YES	No	5	YES	YES	11	MAS	23
POST	26	WHITE	WHITE	NON-HISPANIC	1	1	SINGLETON	NO	NO		VAGINAL	NO	NO	NO		37.6	TERM	F	3.98	6	8	THIN	Yes	YES	NO	No	No	OTHER	NO	NO	YES	NO	NC	YES	NO	No	No	2	YES	YES	11	NORMAL	0
POST	27	ASIAN	NON-WHITE	NON-HISPANIC	3	2	SINGLETON	NO	NO		C section	NO	NO	YES	NEG CULTURES	39.5	TERM	F	3.44	5	7	THICK	Yes	YES	NO	NO	No	RESP	YES	NO	NO	YES	SIMV	NO	YES	No	No	2	No	YES	13	MAS	18
POST	36	WHITE	WHITE	NON-HISPANIC	3	1	SINGLETON	NO	NO		VAGINAL	NO	NO	NO		40.6	TERM	F	2.63	4	8	THIN	Yes	YES	NO	No	No	RESP	YES	NO	NO	NO	CPAP	YES	NO	No	No	5	YES	YES	14	NORMAL	34
POST	32	OTHER	NON-WHITE	NON-HISPANIC	2	2	SINGLETON	NO	NO		C section	NO	NO	YES	NEG CULTURES	40.3	TERM	F	2.41	3	5	THICK	Yes	YES	NO	No	No	RESP	YES	NO	NO	NO	CPAP	YES	NO	No	No	5	No	YES	14	NORMAL	56
POST	23	WHITE	WHITE	NON-HISPANIC	1	1	SINGLETON	NO	NO		VAGINAL	NO	NO	NO	NEG CULTURES	40.3	TERM	M	3.33	1	5	THICK	Yes	YES	NO	No	No	RESP	YES	NO	NO	YES	HFJV	NO	YES	No	No	7	YES	YES	14	MAS	39
POST	24	WHITE	WHITE	NON-HISPANIC	3	2	SINGLETON	NO	NO		VAGINAL	NO	NO	NO		37.1	TERM	F	1.99	7	9	THIN	Yes	NO	NO	No	No	OTHER	NO	NO	NO	NO	RA	NO	NO	No	No	0	No	No	14	No x ray	30
POST	24	BLACK	NON-WHITE	NON-HISPANIC	2	1	SINGLETON	YES	NO		C section	YES	NO	YES	NEG CULTURES	40.1	TERM	M	3.18	0	3	THICK	Yes	YES	NO	No	YES	CHORIOAMNIONITIS	NO	YES	NO	NO	SIMV	NO	YES	No	YES	1.5	YES	YES	21	PNEUMOTHORAX	0
POST	30	WHITE	WHITE	NON-HISPANIC	4	2	SINGLETON	NO	NO		C section	YES	NO	NO		41.2	TERM	F	3.86	1	3	THICK	Yes	YES	NO	No	YES	RESP	YES	YES	NO	NO	SIMV	NO	YES	No	No	5	YES	YES	28	RDS/TTN	23
POST	36	WHITE	WHITE	HISPANIC	1	1	SINGLETON	NO	NO		C section	NO	NO	NO	NEG CULTURES	40.1	TERM	F	4.38	0	1	THICK	Yes	YES	NO	No	YES	RESP	YES	NO	NO	YES	HFJV	NO	YES	YES	No	5	YES	YES	28	MAS	53
POST	36	WHITE	WHITE	NON-HISPANIC	1	1	SINGLETON	NO	NO		C section	YES	NO	NO		38.1	TERM	F	3.05	7	9	THIN	Yes	NO	NO	No	No	OTHER	NO	NO	NO	NO	RA	NO	NO	No	No	0	No	No	28	No x ray	0
POST	33	WHITE	WHITE	NON-HISPANIC	3	1	SINGLETON	NO	NO		VAGINAL	NO	NO	NO	POS CULTURES	40.2	TERM	M	4.09	6	8	THICK	Yes	NO	NO	No	No	CHORIOAMNIONITIS	NO	NO	NO	NO	RA	NO	NO	No	No	21	No	YES	28	NORMAL	18
POST	30	WHITE	WHITE	HISPANIC	1	1	SINGLETON	NO	NO		VAGINAL	NO	NO	NO		39	TERM	M	3.18	6	7	THICK	YES	YES	NO	No	No	RESP	YES	NO	NO	YES	HFJV	NO	YES	YES	No	5	YES	YES	31	MAS	12
POST	36	ASIAN	NON-WHITE	NON-HISPANIC	6	4	SINGLETON	NO	YES	MEDS	C section	NO	NO	YES	NEG CULTURES	37.1	TERM	F	2.66	1	3	THICK	Yes	YES	NO	NO	No	RESP	YES	NO	NO	YES	SIMV	NO	YES	No	No	16	YES	YES	41	MAS	65
POST	22	WHITE	WHITE	HISPANIC	1	1	SINGLETON	NO	NO		VAGINAL	NO	NO	NO		37.5	TERM	F	2.66	1	3	THICK	Yes	YES	NO	No	No	RESP	YES	NO	NO	YES	HFJV	NO	YES	No	No	16	YES	YES	42	MAS	78
PRE	19	BLACK	NON-WHITE	NON-HISPANIC	2	2	SINGLETON	NO	NO		VAGINAL	NO	NO	YES	NEG CULTURES	40.1	TERM	M	3.2	5	7	THIN	Yes	YES	YES	Yes	No	RESP	YES	NO	NO	YES	CPAP	YES	NO	No	YES	2	No	YES	10	MAS	39
PRE	25	WHITE	WHITE	NON-HISPANIC	1	1	SINGLETON	NO	NO		VAGINAL	NO	NO	NO	NEG CULTURES	38	TERM	F	1.94	4	8	THICK	Yes	YES	YES	Yes	No	RESP	YES	YES	NO	NO	HFJV	NO	YES	YES	YES	1.5	No	YES	21	PNEUMOTHORAX	42
PRE	26	WHITE	WHITE	NON-HISPANIC	1	1	SINGLETON	NO	NO		C section	YES	NO	NO		37.5	TERM	M	1.97	7	8	THIN	Yes	NO	YES	Yes	No	OTHER	NO	NO	NO	NO	RA	NO	NO	No	No	0	YES	No	7	No x ray	12
PRE	27	WHITE	WHITE	NON-HISPANIC	2	1	SINGLETON	NO	NO		VAGINAL	NO	YES	NO		40.3	TERM	M	3.35	7	8	THICK	Yes	NO	YES	Yes	No	OTHER	NO	NO	NO	NO	RA	NO	NO	No	No	0	YES	No	3	No x ray	0
PRE	28	WHITE	WHITE	NON-HISPANIC	2	2	SINGLETON	NO	NO		VAGINAL	NO	NO	NO		39.2	TERM	F	3.28	6	8	THICK	Yes	YES	YES	Yes	No	RESP	YES	NO	NO	NO	RA	NO	NO	No	YES	0	YES	YES	4	PNEUMOTHORAX	18
PRE	29	WHITE	WHITE	NON-HISPANIC	2	2	SINGLETON	NO	NO		VAGINAL	NO	NO	NO		39.1	TERM	F	3.65	7	7	THIN	Yes	YES	YES	Yes	No	RESP	YES	NO	YES	NO	CPAP	YES	NO	No	No	0	YES	YES	4	RDS/TTN	30
PRE	30	WHITE	WHITE	NON-HISPANIC	1	1	SINGLETON	NO	NO		VAGINAL	NO	YES	YES	NEG CULTURES	38.2	TERM	M	3.61	7	9	THIN	Yes	NO	YES	Yes	No	CHORIOAMNIONITIS	NO	NO	NO	NO	RA	NO	NO	No	No	2	YES	No	3	No x ray	0
PRE	30	ASIAN	NON-WHITE	HISPANIC	5	2	SINGLETON	NO	NO		C section	NO	NO	YES	NEG CULTURES	39.5	TERM	F	3.65	4	5	THICK	Yes	NO	YES	Yes	No	RESP	YES	YES	NO	NO	SIMV	NO	YES	No	YES	5	No	YES	7	PNEUMOTHORAX	25
PRE	30	WHITE	WHITE	HISPANIC	4	3	SINGLETON	NO	NO		C section	NO	NO	YES	NEG CULTURES	41.3	TERM	F	3.94	5	7	THICK	Yes	YES	YES	Yes	No	CHORIOAMNIONITIS	NO	NO	NO	YES	HFJV	NO	YES	No	No	5	YES	YES	16	MAS	41
PRE	32	BLACK	NON-WHITE	NON-HISPANIC	1	1	SINGLETON	NO	NO		VAGINAL	NO	NO	YES	NEG CULTURES	40.1	TERM	F	2.97	3	8	THIN	Yes	YES	YES	Yes	No	OTHER	NO	NO	NO	NO	RA	NO	NO	No	No	5	YES	No	7	No x ray	18
PRE	33	WHITE	WHITE	NON-HISPANIC	1	1	SINGLETON	NO	NO		C section	YES	YES	YES	NEG CULTURES	39.4	TERM	F	3.04	2	6	THIN	Yes	YES	YES	Yes	No	CHORIOAMNIONITIS	NO	NO	YES	NO	CPAP	YES	NO	No	No	2	YES	YES	4	NORMAL	34
PRE	34	ASIAN	NON-WHITE	NON-HISPANIC	1	1	SINGLETON	NO	NO		C section	YES	NO	YES	NEG CULTURES	39.5	TERM	M	4.03	7	8	THICK	Yes	NO	YES	Yes	No	CHORIOAMNIONITIS	NO	NO	NO	NO	RA	NO	NO	No	No	2	No	No	4	No x ray	0
PRE	34	WHITE	WHITE	NON-HISPANIC	1	1	SINGLETON	NO	NO		C section	YES	NO	YES	NEG CULTURES	41.4	TERM	F	3.37	6	8	THICK	Yes	NO	YES	Yes	No	CHORIOAMNIONITIS	NO	NO	NO	YES	CPAP	YES	NO	No	No	2	YES	YES	6	MAS	18
PRE	34	WHITE	WHITE	NON-HISPANIC	1	1	SINGLETON	NO	NO		VAGINAL	NO	YES	YES	NEG CULTURES	37.1	TERM	M	3.62	7	8	THICK	Yes	NO	YES	Yes	No	RESP	YES	NO	YES	NO	NC	YES	NO	No	No	5	YES	YES	7	NORMAL	0
PRE	34	WHITE	WHITE	NON-HISPANIC	2	2	SINGLETON	NO	NO		VAGINAL	NO	NO	NO		41	TERM	F	2.98	6	8	THICK	Yes	YES	YES	Yes	No	RESP	YES	NO	NO	YES	CPAP	YES	NO	No	No	7	No	YES	14	MAS	18
PRE	37	WHITE	WHITE	NON-HISPANIC	1	1	SINGLETON	NO	NO		C section	YES	NO	NO		40.6	TERM	F	3.61	2	8	THICK	Yes	YES	YES	Yes	No	RESP	YES	NO	NO	NO	RA	NO	NO	No	No	0	YES	No	3	No x ray	18
PRE	41	ASIAN	NON-WHITE	NON-HISPANIC	2	1	SINGLETON	NO	NO		C section	YES	NO	YES	NEG CULTURES	39.6	TERM	M	3.35	1	5	THIN	Yes	YES	YES	Yes	No	RESP	YES	NO	NO	NO	CPAP	YES	NO	No	No	2	YES	YES	19	NORMAL	34
PRE	45	OTHER	NON-WHITE	NON-HISPANIC	1	1	SINGLETON	NO	NO		VAGINAL	NO	NO	YES	NEG CULTURES	40.2	TERM	M	3.76	3	9	THICK	Yes	YES	YES	Yes	No	CHORIOAMNIONITIS	NO	NO	NO	NO	RA	NO	NO	No	No	2	YES	No	5	No x ray	18
PRE	19	WHITE	WHITE	NON-HISPANIC	1	1	SINGLETON	NO	NO		VAGINAL	NO			NEG CULTURES	37	TERM	M	2.42	4	8	THIN	Yes	NO	YES	Yes	No	CHORIOAMNIONITIS	NO	NO	NO	NO	RA	NO	NO	No	No	2	No	No	3	No x ray	30
PRE	19	WHITE	WHITE	NON-HISPANIC	1	1	SINGLETON	NO	NO		VAGINAL	NO	NO	NO		38.4	TERM	F	2.97	3	9	THICK	Yes	YES	YES	Yes	No	RESP	YES	NO	YES	NO	CPAP	YES	NO	No	No	0	YES	YES	4	RDS/TTN	30
PRE	27	WHITE	WHITE	NON-HISPANIC	6	2	SINGLETON	NO	NO		VAGINAL	NO	YES	YES	NEG CULTURES	41.1	TERM	F	3.29	5	8	THICK	Yes	YES	YES	Yes	No	CHORIOAMNIONITIS	NO	NO	YES	NO	RA	NO	NO	No	YES	2	YES	YES	5	PNEUMOTHORAX	18
PRE	30	WHITE	WHITE	NON-HISPANIC	1	1	SINGLETON	NO	NO		VAGINAL	NO	YES	YES	NEG CULTURES	40	TERM	M	3.74	6	9	THICK	Yes	NO	YES	Yes	No	CHORIOAMNIONITIS	NO	NO	YES	NO	NC	YES	NO	No	No	2	YES	YES	4	NORMAL	0
PRE	31	OTHER	NON-WHITE	NON-HISPANIC	3	3	SINGLETON	NO	NO		C section	NO	NO	YES	NEG CULTURES	40.5	TERM	F	3.65	1	7	THICK	Yes	YES	YES	Yes	No	RESP	YES	YES	NO	NO	SIMV	NO	YES	No	YES	2	YES	YES	4	PNEUMOTHORAX	18
PRE	32	WHITE	WHITE	NON-HISPANIC	1	1	SINGLETON	NO	NO		VAGINAL	NO	NO	NO		41.5	TERM	F	4.32	5	7	THICK	Yes	YES	YES	Yes	No	RESP	YES	NO	NO	YES	RA	NO	NO	No	No	0	No	YES	3	MAS	18
PRE	33	WHITE	WHITE	NON-HISPANIC	2	1	SINGLETON	NO	NO		C section	YES	NO	YES	NEG CULTURES	41	TERM	F	4.05	2	7	THICK	Yes	YES	YES	Yes	No	RESP	YES	NO	NO	NO	SIMV	NO	YES	No	No	2	YES	YES	3	NORMAL	18
PRE	36	WHITE	WHITE	NON-HISPANIC	1	1	SINGLETON	NO	NO		VAGINAL	NO	NO	NO		40.3	TERM	M	3.46	4	7	THIN	Yes	YES	YES	Yes	No	RESP	YES	NO	NO	NO	CPAP	YES	NO	No	No	0	YES	YES	7	NORMAL	34
PRE	38	BLACK	NON-WHITE	NON-HISPANIC	2	2	SINGLETON	NO	YES	INSULIN	VAGINAL	NO	NO	YES	NEG CULTURES	39.4	TERM	M	3.59	2	6	THICK	Yes	YES	YES	Yes	No	CHORIOAMNIONITIS	NO	NO	YES	NO	CPAP	YES	NO	No	No	2	No	YES	10	RDS/TTN	18
PRE	18	OTHER	NON-WHITE	HISPANIC	2	1	SINGLETON	NO	NO		VAGINAL	NO	NO	YES	NEG CULTURES	40.4	TERM	M	4.41	7	8	THICK	Yes	NO	YES	Yes	No	CHORIOAMNIONITIS	NO	NO	NO	NO	RA	NO	NO	No	No	2	YES	No	3	No x ray	0
PRE	20	OTHER	NON-WHITE	NON-HISPANIC	2	1	SINGLETON	NO	NO		C section	YES	NO	YES	NEG CULTURES	40.3	TERM	F	3.78	3	7	THICK	Yes	YES	YES	Yes	No	RESP	YES	NO	YES	NO	RA	NO	NO	No	No	2	YES	YES	3	NORMAL	18
PRE	22	WHITE	WHITE	NON-HISPANIC	2	2	SINGLETON	NO	NO		C section	YES	NO	NO		40.1	TERM	F	3.6	7	9	THIN	Yes	NO	YES	Yes	No	RESP	YES	NO	YES	NO	RA	NO	NO	No	No	0	YES	YES	3	NORMAL	0
PRE	19	BLACK	NON-WHITE	HISPANIC	3	3	SINGLETON	NO	YES	MEDS	VAGINAL	NO	NO	YES	NEG CULTURES	38	TERM	M	3.83	2	3	THICK	Yes	YES	YES	No	No	RESP	YES	NO	NO	NO	CPAP	YES	NO	No	No	2	YES	YES	21	RDS/TTN	53
PRE	22	ASIAN	NON-WHITE	HISPANIC	2	2	SINGLETON	NO	NO		VAGINAL	NO	NO	YES	NEG CULTURES	39	TERM	F	3.1	4	8	THIN	Yes	YES	YES	No	No	RESP	YES	NO	YES	NO	CPAP	YES	NO	No	No	2	YES	YES	3	NORMAL	18
PRE	24	BLACK	NON-WHITE	HISPANIC	4	4	SINGLETON	NO	NO		VAGINAL	NO	NO	YES	NEG CULTURES	40.1	TERM	M	3.45	7	8	THICK	Yes	NO	YES	No	No	CHORIOAMNIONITIS	NO	NO	YES	NO	RA	NO	NO	No	No	5	No	YES	6	NORMAL	0
PRE	24	WHITE	WHITE	NON-HISPANIC	4	1	SINGLETON	NO	NO		C section	NO	NO	NO	NEG CULTURES	40	TERM	M	3.29	4	6	THICK	Yes	YES	YES	No	No	RESP	YES	NO	NO	YES	SIMV	NO	YES	No	No	5	YES	YES	13	MAS	58
PRE	25	WHITE	WHITE	NON-HISPANIC	4	2	SINGLETON	NO	NO		C section	YES	NO	NO		40.5	TERM	M	3.96	7	8	THICK	Yes	NO	YES	No	No	RESP	YES	NO	NO	YES	CPAP	YES	NO	No	No	0	No	YES	3	MAS	0
PRE	28	ASIAN	NON-WHITE	NON-HISPANIC	1	1	SINGLETON	NO	NO		VAGINAL	NO	NO	YES	NEG CULTURES	39	TERM	F	3.43	3	5	THIN	Yes	YES	YES	No	No	OTHER	NO	NO	YES	NO	RA	NO	NO	No	No	2	YES	YES	5	RDS/TTN	18
PRE	29	WHITE	WHITE	NON-HISPANIC	1	1	SINGLETON	NO	NO		VAGINAL	NO	YES	NO	NEG CULTURES	40.3	TERM	M	3.4	3	8	THICK	Yes	YES	YES	No	No	RESP	YES	NO	NO	YES	CPAP	YES	NO	No	No	0	YES	YES	3	MAS	25
PRE	31	WHITE	WHITE	NON-HISPANIC	1	1	SINGLETON	YES	NO		VAGINAL	NO	YES	YES	NEG CULTURES	41.3	TERM	M	3.77	2	5	THICK	Yes	YES	YES	No	No	RESP	YES	NO	NO	YES	SIMV	NO	YES	No	No	2	No	YES	3	MAS	5
PRE	31	WHITE	WHITE	HISPANIC	3	2	SINGLETON	NO	NO		VAGINAL	NO	YES	YES	NEG CULTURES	41	TERM	F	3.76	5	6	THICK	Yes	YES	YES	No	No	RESP	YES	NO	NO	YES	SIMV	NO	YES	No	YES	5	YES	YES	6	MAS	18
PRE	31	OTHER	NON-WHITE	NON-HISPANIC	1	1	SINGLETON	NO	NO		VAGINAL	NO	NO	YES	NEG CULTURES	40.3	TERM	F	2.7	5	9	THICK	Yes	NO	YES	No	No	CHORIOAMNIONITIS	NO	NO	YES	NO	RA	NO	NO	No	No	2	YES	YES	7	NORMAL	30
PRE	32	WHITE	WHITE	HISPANIC	3	3	SINGLETON	NO	NO		C section	YES	NO	NO		42	TERM	M	4.41	5	7	THICK	Yes	YES	YES	No	No	RESP	YES	NO	NO	YES	SIMV	NO	YES	No	No	5	No	YES	5	MAS	18
PRE	33	WHITE	WHITE	NON-HISPANIC	3	1	SINGLETON	NO	NO		VAGINAL	NO	NO	NO		40.3	TERM	F	3.33	3	7	THICK	Yes	YES	YES	No	No	RESP	YES	NO	YES	NO	CPAP	YES	NO	No	YES	0	YES	YES	7	PNEUMOTHORAX	23
PRE	34	WHITE	WHITE	HISPANIC	3	3	SINGLETON	NO	NO		VAGINAL	NO	NO	NO		40	TERM	M	4.21	3	9	THIN	Yes	YES	YES	No	No	OTHER	NO	NO	NO	NO	RA	NO	NO	No	No	0	YES	YES	4	NORMAL	18
PRE	34	WHITE	WHITE	HISPANIC	1	1	SINGLETON	NO	NO		VAGINAL	NO	NO	NO	NEG CULTURES	39.1	TERM	F	4.63	7	8	THICK	Yes	YES	YES	No	No	RESP	YES	YES	NO	NO	CPAP	YES	NO	No	No	2	No	YES	28	CARDIOMEGALY	16
PRE	40	WHITE	WHITE	NON-HISPANIC	4	2	SINGLETON	NO	NO		C section	NO	NO	NO		38	TERM	M	2.39	7	8	THIN	Yes	YES	YES	No	No	RESP	YES	NO	NO	NO	CPAP	YES	NO	No	No	2	No	YES	14	NORMAL	16
PRE	41	WHITE	WHITE	NON-HISPANIC	2	1	SINGLETON	NO	NO		VAGINAL	NO	YES	YES	NEG CULTURES	40.3	TERM	M	3.38	5	8	THIN	Yes	YES	YES	No	No	CHORIOAMNIONITIS	NO	NO	YES	NO	CPAP	YES	NO	No	No	3	No	YES	4	NORMAL	0
PRE	32	PACIFIC ISLANDER	NON-WHITE	NON-HISPANIC	2	2	SINGLETON	NO	NO		C section	YES	NO	YES	NEG CULTURES	40.5	TERM	M	4.24	3	7	THIN	Yes	YES	YES	No	No	CHORIOAMNIONITIS	NO	NO	NO	NO	SIMV	NO	YES	No	No	1.5	YES	YES	4	NORMAL	18
PRE	19	WHITE	WHITE	NON-HISPANIC	2	1	SINGLETON	NO	NO		VAGINAL	NO	NO	NO		39	TERM	M	3.96	2	7	THICK	Yes	YES	YES	No	No	RESP	YES	NO	YES	NO	NC	YES	NO	No	No	5	YES	YES	6	NORMAL	30
PRE	19	WHITE	WHITE	NON-HISPANIC	1	1	SINGLETON	NO	NO		C section	YES	NO	NO		39.5	TERM	F	3.5	7	9	THICK	Yes	YES	YES	No	No	RESP	YES	NO	NO	YES	CPAP	YES	NO	No	No	7	YES	YES	7	MAS	5
PRE	19	WHITE	WHITE	HISPANIC	1	0	SINGLETON	NO	NO		VAGINAL	NO	NO	NO		36	LATE PRETERM	M	2.5	6	6	THIN	Yes	YES	YES	No	No	OTHER	NO	NO	NO	NO	SIMV	NO	YES	YES	No	2	No	YES	17	RDS/TTN	42
PRE	20	OTHER	NON-WHITE	NON-HISPANIC	6	3	SINGLETON	YES	NO		C section	YES	NO	YES	NEG CULTURES	40.3	TERM	M	3.62	4	7	THICK	Yes	YES	YES	No	No	RESP	YES	NO	NO	YES	CPAP	YES	NO	No	No	2	No	YES	7	MAS	18
PRE	21	WHITE	WHITE	NON-HISPANIC	1	1	SINGLETON	NO	NO		VAGINAL	NO	NO	YES	NEG CULTURES	41	TERM	F	3.5	2	7	THICK	Yes	YES	YES	No	No	CHORIOAMNIONITIS	NO	NO	YES	NO	RA	NO	NO	No	No	2	YES	YES	2	NORMAL	25
PRE	21	WHITE	WHITE	NON-HISPANIC	3	3	SINGLETON	NO	NO		VAGINAL	NO	NO	YES	NEG CULTURES	41.1	TERM	F	3.44	2	9	THICK	Yes	YES	YES	No	No	CHORIOAMNIONITIS	NO	NO	NO	NO	RA	NO	NO	No	No	2	No	No	3	No x ray	18
PRE	21	BLACK	NON-WHITE	HISPANIC	7	3	SINGLETON	NO	NO		C section	YES	NO	YES	NEG CULTURES	40	TERM	M	3.85	2	8	THICK	Yes	YES	YES	No	No	RESP	YES	NO	YES	NO	CPAP	YES	NO	No	No	2	YES	YES	3	RDS/TTN	18
PRE	21	WHITE	WHITE	NON-HISPANIC	2	1	SINGLETON	NO	NO		VAGINAL	NO	NO	NO		40.3	TERM	F	3.12	6	7	THIN	Yes	NO	YES	No	No	RESP	YES	NO	NO	NO	RA	NO	NO	No	No	0	YES	No	4	No x ray	0
PRE	21	WHITE	WHITE	NON-HISPANIC	2	2	SINGLETON	NO	NO		VAGINAL	NO	NO	NO		40.4	TERM	M	3.77	4	5	THICK	Yes	YES	YES	No	No	OTHER	NO	NO	YES	NO	CPAP	YES	NO	No	No	5	YES	YES	12	NORMAL	58
PRE	21	WHITE	WHITE	HISPANIC	1	1	SINGLETON	NO	NO		C section	YES	YES	YES	NEG CULTURES	39.4	TERM	M	4.27	2	8	THICK	Yes	YES	YES	No	No	RESP	YES	YES	NO	NO	CPAP	YES	NO	No	YES	21	YES	YES	21	PNEUMOTHORAX	18
PRE	22	BLACK	NON-WHITE	HISPANIC	3	2	SINGLETON	NO	NO		C section	YES	NO	YES	NEG CULTURES	40	TERM	F	3.42	6	8	THIN	Yes	NO	YES	No	No	CHORIOAMNIONITIS	NO	NO	NO	NO	RA	NO	NO	No	No	2	YES	YES	3	NORMAL	18
PRE	22	OTHER	NON-WHITE	NON-HISPANIC	3	1	SINGLETON	NO	YES		VAGINAL	NO	NO	YES	NEG CULTURES	39.5	TERM	M	3.34	3	9	THICK	Yes	YES	YES	No	No	CHORIOAMNIONITIS	NO	NO	NO	NO	RA	NO	NO	No	No	2	No	YES	3	NORMAL	18
PRE	23	WHITE	WHITE	NON-HISPANIC	1	1	SINGLETON	NO	NO		VAGINAL	NO	NO	NO		40	TERM	F	3.5	2	8	THIN	Yes	YES	YES	No	No	RESP	YES	NO	YES	NO	CPAP	YES	NO	No	No	0	YES	YES	3	NORMAL	18
PRE	24	ASIAN	NON-WHITE	HISPANIC	3	3	SINGLETON	NO	NO		C section	YES	NO	YES	NEG CULTURES	39.3	TERM	F	3.92	3	5	THIN	Yes	YES	YES	No	No	RESP	YES	NO	NO	YES	CPAP	YES	NO	No	No	2	YES	YES	3	MAS	18
PRE	24	WHITE	WHITE	NON-HISPANIC	3	1	SINGLETON	NO	NO		VAGINAL	NO	YES	YES	NEG CULTURES	40.6	TERM	M	3	7	9	THICK	Yes	NO	YES	No	No	CHORIOAMNIONITIS	NO	NO	NO	NO	RA	NO	NO	No	No	2	YES	No	3	No x ray	0
PRE	25	WHITE	WHITE	NON-HISPANIC	1	1	SINGLETON	NO	NO		VAGINAL	NO	YES	YES	NEG CULTURES	39.3	TERM	F	3	6	9	THICK	Yes	YES	YES	No	No	CHORIOAMNIONITIS	NO	NO	YES	NO	RA	NO	NO	No	No	2	YES	No	2	No x ray	18
PRE	25	WHITE	WHITE	NON-HISPANIC	1	1	SINGLETON	NO	NO		VAGINAL	NO	NO	NO		37	TERM	M	2.58	4	7	THIN	Yes	NO	YES	No	No	OTHER	NO	NO	YES	NO	RA	NO	NO	No	No	2	YES	YES	6	NORMAL	34
PRE	25	WHITE	WHITE	NON-HISPANIC	1	1	SINGLETON	NO	NO		C section	YES	NO	NO		40.1	TERM	F	3.32	7	9	THIN	Yes	NO	YES	No	No	OTHER	NO	NO	NO	NO	RA	NO	NO	No	No	0	No	No	7	No x ray	0
PRE	26	WHITE	WHITE	HISPANIC	3	1	SINGLETON	NO	NO		VAGINAL	NO	YES	NO	NEG CULTURES	39.3	TERM	M	3.2	4	6	THICK	Yes	YES	YES	No	No	RESP	YES	NO	YES	NO	CPAP	YES	NO	No	No	2	No	No	3	No x ray	18
PRE	26	WHITE	WHITE	NON-HISPANIC	1	1	SINGLETON	NO	NO		C section	YES	NO	YES	NEG CULTURES	41	TERM	F	3.07	6	8	THICK	Yes	YES	YES	No	No	CHORIOAMNIONITIS	NO	NO	NO	NO	RA	NO	NO	No	No	2	YES	No	4	No x ray	0
PRE	26	OTHER	NON-WHITE	NON-HISPANIC	2	1	SINGLETON	NO	NO		VAGINAL	NO	NO	YES	NEG CULTURES	40.2	TERM	M	3.15	4	4	THIN	Yes	YES	YES	No	No	CHORIOAMNIONITIS	NO	NO	NO	YES	CPAP	YES	NO	No	No	5	YES	YES	7	MAS	23
PRE	26	BLACK	NON-WHITE	HISPANIC	3	2	SINGLETON	NO	YES	MEDS	C section	NO	NO	YES	NEG CULTURES	37.5	TERM	F	2.5	3	8	THICK	Yes	YES	YES	No	No	RESP	YES	YES	NO	NO	CPAP	YES	NO	No	YES	2	YES	YES	10	PNEUMOTHORAX	18
PRE	26	WHITE	WHITE	NON-HISPANIC	1	1	SINGLETON	NO	NO		VAGINAL	NO	NO	NO		39.1	TERM	M	3.31	4	8	THIN	Yes	NO	YES	No	No	RESP	YES	NO	YES	NO	CPAP	YES	NO	No	No	0	YES	No	14	No x ray	18
PRE	27	BLACK	NON-WHITE	NON-HISPANIC	3	1	SINGLETON	NO	YES		VAGINAL	NO	NO	YES	NEG CULTURES	40.1	TERM	M	3.94	7	9	THIN	Yes	YES	YES	No	No	CHORIOAMNIONITIS	NO	NO	NO	NO	RA	NO	NO	No	No	2	YES	No	2	No x ray	0
PRE	27	WHITE	WHITE	NON-HISPANIC	2	1	SINGLETON	NO	NO		VAGINAL	NO	YES	YES	NEG CULTURES	38.1	TERM	M	3.33	7	9	THICK	Yes	NO	YES	No	No	CHORIOAMNIONITIS	NO	NO	NO	NO	RA	NO	NO	No	No	2	No	No	3	No x ray	0
PRE	27	WHITE	WHITE	NON-HISPANIC	10	1	SINGLETON	YES	NO		VAGINAL	NO	NO	YES	NEG CULTURES	41.2	TERM	M	3.86	7	8	THICK	Yes	NO	NO	No	No	CHORIOAMNIONITIS	NO	NO	NO	NO	RA	NO	NO	No	No	2	No	No	4	No x ray	0
PRE	27	WHITE	WHITE	HISPANIC	1	1	SINGLETON	NO	NO		C section	YES	NO	YES	NEG CULTURES	41.5	TERM	M	3.87	7	9	THICK	Yes	NO	NO	No	No	CHORIOAMNIONITIS	NO	NO	NO	NO	RA	NO	NO	No	No	1.5	YES	No	4	No x ray	0
PRE	27	WHITE	WHITE	NON-HISPANIC	1	1	SINGLETON	NO	NO		VAGINAL	NO	NO	NO	NEG CULTURES	40.1	TERM	M	3.7	1	9	THICK	Yes	YES	NO	No	No	RESP	YES	NO	NO	NO	CPAP	YES	NO	No	YES	2	No	YES	4	PNEUMOTHORAX	0
PRE	27	WHITE	WHITE	HISPANIC	1	1	SINGLETON	NO	NO		VAGINAL	NO	NO	NO		40.6	TERM	F	3.54	4	9	THIN	Yes	YES	NO	No	No	RESP	YES	NO	YES	NO	CPAP	YES	NO	No	YES	0	YES	YES	4	PNEUMOTHORAX	18
PRE	27	WHITE	WHITE	NON-HISPANIC	1	1	SINGLETON	NO	NO		VAGINAL	NO	NO	YES	NEG CULTURES	41	TERM	M	2.93	3	7	THIN	Yes	YES	NO	No	No	CHORIOAMNIONITIS	NO	NO	YES	NO	RA	NO	NO	No	No	2	YES	YES	14	NORMAL
PRE	27	WHITE	WHITE	HISPANIC	1	1	SINGLETON	NO	NO		VAGINAL	NO	YES	YES	POS CULTURES	41.4	TERM	M	3.75	4	7	THICK	Yes	YES	NO	No	No	RESP	YES	NO	NO	NO	RA	NO	NO	No	No	21	YES	YES	22	NORMAL	25
PRE	28	WHITE	WHITE	NON-HISPANIC	1	1	SINGLETON	NO	NO		VAGINAL	NO	NO	NO		38.5	TERM	F	3.61	5	8	THIN	Yes	YES	NO	No	No	RESP	YES	NO	NO	YES	RA	NO	NO	No	No	0	YES	YES	3	MAS	0
PRE	28	WHITE	WHITE	NON-HISPANIC	3	2	SINGLETON	NO	NO		VAGINAL	NO	NO	NO		40.6	TERM	M	3.5	3	6	THICK	Yes	YES	NO	No	No	RESP	YES	NO	NO	YES	CPAP	YES	NO	No	No	2	YES	YES	5	MAS	18
PRE	28	WHITE	WHITE	HISPANIC	3	3	SINGLETON	NO	NO		VAGINAL	NO	NO	YES	NEG CULTURES	41	TERM	F	2.86	7	8	THICK	Yes	NO	NO	No	No	CHORIOAMNIONITIS	NO	NO	YES	NO	RA	NO	NO	No	No	10	YES	YES	8	NORMAL	0
PRE	28	WHITE	WHITE	NON-HISPANIC	2	2	SINGLETON	NO	NO		C section	YES	NO	NO		39.5	TERM	M	3.58	7	8	THICK	Yes	YES	NO	No	No	RESP	YES	NO	NO	YES	HFJV	NO	YES	YES	No	7	No	YES	23	MAS	23
PRE	29	WHITE	WHITE	NON-HISPANIC	2	2	SINGLETON	NO	NO		C section	YES	NO	NO		39.6	TERM	F	3.63	4	7	THIN	Yes	YES	NO	No	No	RESP	YES	NO	NO	NO	RA	NO	NO	No	No	0	YES	YES	4	NORMAL	0
PRE	29	WHITE	WHITE	HISPANIC	1	1	SINGLETON	NO	NO		VAGINAL	NO	NO	NO		36	LATE PRETERM	F	2.51	7	8	THIN	Yes	NO	NO	No	No	OTHER	NO	NO	NO	NO	RA	NO	NO	No	No	0	No	No	8	No x ray	12
PRE	29	WHITE	WHITE	HISPANIC	2	2	SINGLETON	NO	NO		VAGINAL	NO	NO	NO		38.5	TERM	M	3.53	1	5	THIN	Yes	YES	NO	No	No	RESP	YES	NO	NO	NO	SIMV	NO	YES	No	No	1.5	YES	YES	13	NORMAL	53
PRE	30	WHITE	WHITE	NON-HISPANIC	2	1	SINGLETON	NO	NO		VAGINAL	NO	NO	NO		40.4	TERM	M	3.78	1	5	THICK	Yes	YES	NO	No	No	RESP	YES	NO	NO	YES	SIMV	NO	YES	No	No	2	YES	YES	4	MAS	39
PRE	30	WHITE	WHITE	NON-HISPANIC	1	1	SINGLETON	NO	NO		C section	YES	NO	NO		41.2	TERM	F	3.59	3	9	THICK	Yes	YES	NO	No	No	RESP	YES	NO	NO	YES	NC	YES	NO	No	No	5	YES	YES	6	MAS	18
PRE	31	OTHER	NON-WHITE	NON-HISPANIC	1	1	SINGLETON	NO	NO		C section	YES	NO	YES	NEG CULTURES	40.3	TERM	F	3.72	3	9	THICK	Yes	YES	NO	No	No	RESP	YES	NO	NO	NO	CPAP	YES	NO	No	No	2	YES	YES	3	NORMAL	18
PRE	31	WHITE	WHITE	NON-HISPANIC	1	1	SINGLETON	NO	NO		VAGINAL	NO	NO	NO		41.1	TERM	M	3.95	4	7	THIN	Yes	YES	NO	No	No	RESP	YES	NO	NO	NO	RA	NO	NO	No	No	1.5	No	YES	4	NORMAL	18
PRE	31	OTHER	NON-WHITE	NON-HISPANIC	1	1	SINGLETON	NO	NO		VAGINAL	NO	NO	YES	NEG CULTURES	40.4	TERM	M	3.5	4	7	THICK	Yes	YES	NO	No	No	RESP	YES	NO	NO	YES	SIMV	NO	YES	No	No	2	No	YES	6	MAS	18
PRE	31	WHITE	WHITE	NON-HISPANIC	1	1	SINGLETON	NO	NO		C section	YES	YES	YES	NEG CULTURES	40.3	TERM	M	3.17	4	9	THICK	Yes	YES	NO	No	No	CHORIOAMNIONITIS	NO	NO	YES	NO	RA	NO	NO	No	No	5	YES	YES	7	NORMAL	18
PRE	31	WHITE	WHITE	NON-HISPANIC	1	1	SINGLETON	YES	NO		C section	NO	YES	YES	NEG CULTURES	39.3	TERM	M	3.36	7	9	THICK	Yes	YES	NO	No	No	CHORIOAMNIONITIS	NO	NO	YES	NO	RA	NO	NO	No	No	7	YES	No	8	No x ray	0
PRE	32	WHITE	WHITE	NON-HISPANIC	1	1	SINGLETON	NO	NO		VAGINAL	NO	NO	NO		36.6	LATE PRETERM	M	2.85	1	6	THIN	Yes	YES	NO	No	No	RESP	YES	NO	NO	NO	CPAP	YES	NO	No	No	0	No	No	4	No x ray	18
PRE	32	WHITE	WHITE	NON-HISPANIC	1	1	SINGLETON	NO	NO		C section	YES	NO	NO		40	TERM	F	3.29	4	7	THIN	Yes	YES	NO	No	No	RESP	YES	NO	YES	NO	NC	YES	NO	No	No	0	YES	YES	4	NORMAL	18
PRE	32	WHITE	WHITE	NON-HISPANIC	2	1	SINGLETON	NO	NO		C section	YES	NO	NO		41.5	TERM	F	3.31	4	8	THICK	Yes	YES	NO	No	No	RESP	YES	NO	NO	NO	RA	NO	NO	No	YES	2	No	YES	5	PNEUMOTHORAX	18
PRE	32	WHITE	WHITE	NON-HISPANIC	2	1	SINGLETON	NO	NO		VAGINAL	NO	NO	YES	NEG CULTURES	41.5	TERM	M	3.4	3	6	THICK	Yes	YES	NO	No	No	RESP	YES	NO	YES	NO	CPAP	YES	NO	No	No	2	YES	YES	7	NORMAL	25
PRE	32	ASIAN	NON-WHITE	NON-HISPANIC	1	1	SINGLETON	NO	NO		C section	YES	NO	YES	NEG CULTURES	39.1	TERM	M	3.85	3	7	THICK	Yes	YES	NO	No	No	CHORIOAMNIONITIS	NO	NO	NO	YES	CPAP	YES	NO	No	No	7	YES	YES	9	MAS	18
PRE	32	ASIAN	NON-WHITE	NON-HISPANIC	1	1	SINGLETON	NO	YES		VAGINAL	NO	NO	YES	NEG CULTURES	39.5	TERM	M	3.23	4	8	THICK	Yes	YES	NO	No	No	RESP	YES	NO	NO	YES	CPAP	YES	NO	No	No	5	YES	YES	11	MAS	18
PRE	32	WHITE	WHITE	NON-HISPANIC	1	1	SINGLETON	NO	NO		C section	YES	NO	YES	NEG CULTURES	41.3	TERM	F	3.06	2	7	THIN	Yes	YES	NO	No	No	RESP	YES	NO	NO	YES	SIMV	NO	YES	No	No	5	No	YES	16	MAS	45
PRE	32	WHITE	WHITE	NON-HISPANIC	1	1	SINGLETON	NO	NO		VAGINAL	NO	NO	NO	NEG CULTURES	41.2	TERM	F	3.2	0	0	THICK	Yes	YES	NO	No	No	RESP	YES	YES	NO	NO	SIMV	NO	YES	No	YES	1.5	No	YES	56	PNEUMOTHORAX	67
PRE	33	WHITE	WHITE	NON-HISPANIC	2	1	SINGLETON	NO	NO		VAGINAL	NO	YES	YES	NEG CULTURES	39	TERM	F	3	1	5	THICK	Yes	YES	NO	No	No	RESP	YES	YES	NO	NO	NC	YES	NO	No	YES	2	YES	YES	5	PNEUMOTHORAX	25
PRE	34	BLACK	NON-WHITE	HISPANIC	1	1	SINGLETON	NO	NO		C section	YES	NO	YES	NEG CULTURES	40.1	TERM	M	3.86	3	8	THICK	Yes	YES	NO	No	No	CHORIOAMNIONITIS	NO	NO	NO	YES	RA	NO	NO	No	No	2	YES	YES	3	MAS	18
PRE	34	WHITE	WHITE	NON-HISPANIC	1	1	SINGLETON	NO	NO		VAGINAL	NO	YES	YES	NEG CULTURES	40.6	TERM	M	3.65	4	8	THICK	Yes	NO	NO	No	No	CHORIOAMNIONITIS	NO	NO	NO	NO	RA	NO	NO	No	No	7	YES	No	7	No x ray	18
PRE	34	WHITE	WHITE	HISPANIC	1	1	SINGLETON	NO	NO		C section	YES	NO	NO		38	TERM	M	4.4	7	9	THIN	Yes	NO	NO	No	No	RESP	YES	NO	YES	NO	CPAP	YES	NO	No	YES	0	No	YES	7	PNEUMOTHORAX	0
PRE	34	WHITE	WHITE	NON-HISPANIC	2	1	SINGLETON	NO	NO		VAGINAL	NO	YES	YES	NEG CULTURES	39	TERM	M	3.69	5	6	THIN	Yes	YES	NO	No	No	CHORIOAMNIONITIS	NO	NO	NO	NO	SIMV	NO	YES	No	No	2	YES	YES	9	NORMAL	30
PRE	34	WHITE	WHITE	NON-HISPANIC	1	1	SINGLETON	NO	YES	INSULIN	VAGINAL	NO	NO	YES	NEG CULTURES	36.2	LATE PRETERM	M	3.97	4	7	THIN	Yes	YES	NO	No	No	RESP	YES	NO	NO	NO	CPAP	YES	NO	No	No	2	YES	YES	16	NORMAL	25
PRE	34	ASIAN	NON-WHITE	NON-HISPANIC	4	2	SINGLETON	NO	YES	INSULIN	VAGINAL	NO	NO	YES	NEG CULTURES	37.4	TERM	M	3.31	6	7	THIN	Yes	YES	NO	No	No	RESP	YES	NO	YES	NO	CPAP	YES	NO	No	No	2	YES	YES	17	NORMAL	18
PRE	35	WHITE	WHITE	NON-HISPANIC	1	1	SINGLETON	NO	NO		VAGINAL	NO	NO	YES	NEG CULTURES	41.2	TERM	M	4.26	7	8	THIN	Yes	NO	NO	No	No	CHORIOAMNIONITIS	NO	NO	YES	NO	NC	YES	NO	No	YES	2	YES	YES	4	PNEUMOTHORAX	0
PRE	35	WHITE	WHITE	HISPANIC	2	1	SINGLETON	NO	NO		C section	YES	NO	NO		39.5	TERM	F	3.48	2	8	THIN	Yes	YES	NO	No	No	RESP	YES	NO	YES	NO	CPAP	YES	NO	No	No	2	YES	YES	6	NORMAL	18
PRE	36	WHITE	WHITE	HISPANIC	2	2	SINGLETON	NO	NO		VAGINAL	NO	NO	NO		37.1	TERM	M	3.11	7	9	THIN	Yes	YES	NO	No	No	RESP	YES	NO	YES	NO	NC	YES	NO	No	YES	0	No	YES	4	PNEUMOTHORAX	0
PRE	36	WHITE	WHITE	NON-HISPANIC	1	1	SINGLETON	NO	NO		C section	YES	NO	NO	NEG CULTURES	40.1	TERM	M	3.3	3	8	THIN	Yes	YES	NO	No	No	RESP	YES	YES	NO	NO	CPAP	YES	NO	No	YES	2	YES	YES	6	PNEUMOTHORAX	50
PRE	37	BLACK	NON-WHITE	HISPANIC	1	1	SINGLETON	NO	NO		VAGINAL	NO	NO	YES	NEG CULTURES	39.6	TERM	M	3.86	7	9	THIN	Yes	YES	NO	No	No	CHORIOAMNIONITIS	NO	NO	NO	NO	RA	NO	NO	No	No	5	YES	No	5	No x ray	0
PRE	37	WHITE	WHITE	NON-HISPANIC	1	1	SINGLETON	NO	YES	INSULIN	VAGINAL	NO	NO	YES	NEG CULTURES	39.1	TERM	M	3.67	2	6	THIN	Yes	YES	NO	No	No	RESP	YES	NO	NO	YES	CPAP	YES	NO	No	No	2	YES	YES	8	MAS	39
PRE	37	WHITE	WHITE	NON-HISPANIC	2	1	SINGLETON	NO	NO		VAGINAL	NO	NO	NO		40.6	TERM	M	2.6	6	5	THICK	Yes	YES	NO	No	No	RESP	YES	NO	YES	NO	RA	NO	NO	No	No	2	YES	YES	8	NORMAL	18
PRE	38	WHITE	WHITE	NON-HISPANIC	5	2	SINGLETON	NO	NO		C section	YES	YES	YES	NEG CULTURES	39.5	TERM	F	3.87	2	7	THICK	Yes	YES	NO	No	No	RESP	YES	NO	NO	YES	CPAP	YES	NO	No	No	10	No	YES	10	MAS	18
PRE	39	WHITE	WHITE	NON-HISPANIC	2	1	SINGLETON	NO	YES	MEDS	VAGINAL	NO	NO	YES	NEG CULTURES	38.5	TERM	F	3.38	5	8	THIN	Yes	YES	NO	No	No	CHORIOAMNIONITIS	NO	NO	NO	NO	CPAP	YES	NO	No	No	5	No	YES	8	NORMAL	23
PRE	42	WHITE	WHITE	NON-HISPANIC	1	1	SINGLETON	NO	NO		VAGINAL	NO	YES	YES	NEG CULTURES	40.1	TERM	M	3.75	7	9	THICK	Yes	NO	NO	No	No	CHORIOAMNIONITIS	NO	NO	NO	NO	RA	NO	NO	No	No	2	No	No	4	No x ray	0
